# Supplementary material for: The origin of human handedness and its role in pre-birth motor control
Source: Sci Rep. 2017 Dec 1;7:16804. doi: 10.1038/s41598-017-16827-y (PMC5711880; doi:10.1038/s41598-017-16827-y)
Supplement: Supplementary file 2 — Dataset 1 [file 41598_2017_16827_MOESM2_ESM.xlsx]

## Sheet: Sheet 1
ID	PostnatalHandedness_Code	PostnatalHandedness	Gender_Code	Gender	GW_Code	GW	Target_Code	Target	Movement_Code	Movement	MT	TPV
1	0	right	1	female	1	14	1	eye	0	right	1234	53
2	0	right	1	female	1	14	1	eye	0	right	1201	47
3	0	right	1	female	1	14	1	eye	0	right
4	0	right	0	male	1	14	1	eye	0	right
5	0	right	0	male	1	14	1	eye	0	right
6	0	right	0	male	1	14	1	eye	0	right
7	0	right	1	female	1	14	1	eye	0	right
8	0	right	0	male	1	14	1	eye	0	right
9	0	right	1	female	1	14	1	eye	0	right
10	0	right	0	male	1	14	1	eye	0	right	1545	47
11	0	right	1	female	1	14	1	eye	0	right
12	0	right	1	female	1	14	1	eye	0	right	1562	51
12	0	right	1	female	1	14	1	eye	0	right	1600	48
13	0	right	1	female	1	14	1	eye	0	right	1704	45
13	0	right	1	female	1	14	1	eye	0	right	1698	46
14	0	right	1	female	1	14	1	eye	0	right
15	0	right	0	male	1	14	1	eye	0	right
16	0	right	0	male	1	14	1	eye	0	right
17	0	right	1	female	1	14	1	eye	0	right	1802	48
17	0	right	1	female	1	14	1	eye	0	right	1789	48
17	0	right	1	female	1	14	1	eye	0	right	1865	52
18	0	right	0	male	1	14	1	eye	0	right
19	0	right	0	male	1	14	1	eye	0	right	1593	45
20	0	right	0	male	1	14	1	eye	0	right
21	0	right	0	male	1	14	1	eye	0	right
22	0	right	0	male	1	14	1	eye	0	right	2000	45
22	0	right	0	male	1	14	1	eye	0	right	1997	44
23	0	right	1	female	1	14	1	eye	0	right	1676	49
23	0	right	1	female	1	14	1	eye	0	right	1702	48
24	0	right	1	female	1	14	1	eye	0	right	1912	43
25	0	right	0	male	1	14	1	eye	0	right
27	1	left	0	male	1	14	1	eye	0	right
28	1	left	0	male	1	14	1	eye	0	right	1765	46
29	1	left	0	male	1	14	1	eye	0	right
30	1	left	1	female	1	14	1	eye	0	right
1	0	right	1	female	1	14	1	eye	1	left	1241	51
2	0	right	1	female	1	14	1	eye	1	left	1234	47
2	0	right	1	female	1	14	1	eye	1	left	1188	47
3	0	right	1	female	1	14	1	eye	1	left	1765	50
4	0	right	0	male	1	14	1	eye	1	left	1700	46
5	0	right	0	male	1	14	1	eye	1	left
6	0	right	0	male	1	14	1	eye	1	left
7	0	right	1	female	1	14	1	eye	1	left	1567	48
8	0	right	0	male	1	14	1	eye	1	left	1658	48
9	0	right	1	female	1	14	1	eye	1	left
10	0	right	0	male	1	14	1	eye	1	left
11	0	right	1	female	1	14	1	eye	1	left
12	0	right	1	female	1	14	1	eye	1	left	1654	47
12	0	right	1	female	1	14	1	eye	1	left	1722	50
13	0	right	1	female	1	14	1	eye	1	left
14	0	right	1	female	1	14	1	eye	1	left
15	0	right	0	male	1	14	1	eye	1	left
16	0	right	0	male	1	14	1	eye	1	left
17	0	right	1	female	1	14	1	eye	1	left
18	0	right	0	male	1	14	1	eye	1	left	1856	46
19	0	right	0	male	1	14	1	eye	1	left
20	0	right	0	male	1	14	1	eye	1	left
21	0	right	0	male	1	14	1	eye	1	left
22	0	right	0	male	1	14	1	eye	1	left	2100	47
23	0	right	1	female	1	14	1	eye	1	left	1823	45
24	0	right	1	female	1	14	1	eye	1	left	1765	41
25	0	right	0	male	1	14	1	eye	1	left	1743	46
27	1	left	0	male	1	14	1	eye	1	left
28	1	left	0	male	1	14	1	eye	1	left	1874	47
29	1	left	0	male	1	14	1	eye	1	left
30	1	left	1	female	1	14	1	eye	1	left
1	0	right	1	female	1	14	2	mouth	0	right	1135	48
1	0	right	1	female	1	14	2	mouth	0	right	1108	51
2	0	right	1	female	1	14	2	mouth	0	right	1288	48
3	0	right	1	female	1	14	2	mouth	0	right	1426	46
4	0	right	0	male	1	14	2	mouth	0	right	1188	47
4	0	right	0	male	1	14	2	mouth	0	right	1289	48
5	0	right	0	male	1	14	2	mouth	0	right
6	0	right	0	male	1	14	2	mouth	0	right	1394	48
7	0	right	1	female	1	14	2	mouth	0	right	1521	47
8	0	right	0	male	1	14	2	mouth	0	right	1614	47
9	0	right	1	female	1	14	2	mouth	0	right	1578	48
10	0	right	0	male	1	14	2	mouth	0	right	1428	49
10	0	right	0	male	1	14	2	mouth	0	right	1563	53
11	0	right	1	female	1	14	2	mouth	0	right
12	0	right	1	female	1	14	2	mouth	0	right	1437	47
13	0	right	1	female	1	14	2	mouth	0	right
14	0	right	1	female	1	14	2	mouth	0	right	1756	47
14	0	right	1	female	1	14	2	mouth	0	right	1802	48
14	0	right	1	female	1	14	2	mouth	0	right	1876	50
15	0	right	0	male	1	14	2	mouth	0	right	1634	48
15	0	right	0	male	1	14	2	mouth	0	right	1702	48
16	0	right	0	male	1	14	2	mouth	0	right
17	0	right	1	female	1	14	2	mouth	0	right	1723	48
18	0	right	0	male	1	14	2	mouth	0	right
19	0	right	0	male	1	14	2	mouth	0	right	1579	49
20	0	right	0	male	1	14	2	mouth	0	right	1243	49
20	0	right	0	male	1	14	2	mouth	0	right	1302	47
20	0	right	0	male	1	14	2	mouth	0	right	1187	50
21	0	right	0	male	1	14	2	mouth	0	right	1465	49
21	0	right	0	male	1	14	2	mouth	0	right	1512	49
21	0	right	0	male	1	14	2	mouth	0	right	1742	51
22	0	right	0	male	1	14	2	mouth	0	right	1654	50
22	0	right	0	male	1	14	2	mouth	0	right	1589	48
23	0	right	1	female	1	14	2	mouth	0	right
24	0	right	1	female	1	14	2	mouth	0	right	2012	48
25	0	right	0	male	1	14	2	mouth	0	right	1428	48
25	0	right	0	male	1	14	2	mouth	0	right	1519	45
27	1	left	0	male	1	14	2	mouth	0	right	1823	47
27	1	left	0	male	1	14	2	mouth	0	right	1759	45
28	1	left	0	male	1	14	2	mouth	0	right	1865	46
29	1	left	0	male	1	14	2	mouth	0	right	1664	47
30	1	left	1	female	1	14	2	mouth	0	right	1800	49
1	0	right	1	female	1	14	2	mouth	1	left
2	0	right	1	female	1	14	2	mouth	1	left	1427	49
2	0	right	1	female	1	14	2	mouth	1	left	1378	45
3	0	right	1	female	1	14	2	mouth	1	left	1512	48
4	0	right	0	male	1	14	2	mouth	1	left
5	0	right	0	male	1	14	2	mouth	1	left	1512	47
6	0	right	0	male	1	14	2	mouth	1	left
7	0	right	1	female	1	14	2	mouth	1	left
8	0	right	0	male	1	14	2	mouth	1	left	1687	49
9	0	right	1	female	1	14	2	mouth	1	left	1628	47
10	0	right	0	male	1	14	2	mouth	1	left	1616	49
11	0	right	1	female	1	14	2	mouth	1	left	1622	49
12	0	right	1	female	1	14	2	mouth	1	left
13	0	right	1	female	1	14	2	mouth	1	left	1701	49
14	0	right	1	female	1	14	2	mouth	1	left
15	0	right	0	male	1	14	2	mouth	1	left	1765	46
15	0	right	0	male	1	14	2	mouth	1	left	1804	44
15	0	right	0	male	1	14	2	mouth	1	left	1754	43
16	0	right	0	male	1	14	2	mouth	1	left	1921	52
17	0	right	1	female	1	14	2	mouth	1	left
18	0	right	0	male	1	14	2	mouth	1	left
19	0	right	0	male	1	14	2	mouth	1	left	1753	52
20	0	right	0	male	1	14	2	mouth	1	left	1256	49
21	0	right	0	male	1	14	2	mouth	1	left	1854	48
21	0	right	0	male	1	14	2	mouth	1	left	1756	47
21	0	right	0	male	1	14	2	mouth	1	left	1799	48
21	0	right	0	male	1	14	2	mouth	1	left	1800	52
22	0	right	0	male	1	14	2	mouth	1	left
23	0	right	1	female	1	14	2	mouth	1	left
24	0	right	1	female	1	14	2	mouth	1	left	1987	50
25	0	right	0	male	1	14	2	mouth	1	left
27	1	left	0	male	1	14	2	mouth	1	left	1765	50
28	1	left	0	male	1	14	2	mouth	1	left	1783	48
29	1	left	0	male	1	14	2	mouth	1	left	1766	49
30	1	left	1	female	1	14	2	mouth	1	left	1778	50
30	1	left	1	female	1	14	2	mouth	1	left	1697	49
1	0	right	1	female	1	14	3	wall	0	right
2	0	right	1	female	1	14	3	wall	0	right
3	0	right	1	female	1	14	3	wall	0	right	1345	48
4	0	right	0	male	1	14	3	wall	0	right	1201	47
4	0	right	0	male	1	14	3	wall	0	right	1165	49
5	0	right	0	male	1	14	3	wall	0	right
6	0	right	0	male	1	14	3	wall	0	right	1303	49
7	0	right	1	female	1	14	3	wall	0	right	1548	47
7	0	right	1	female	1	14	3	wall	0	right	1600	48
8	0	right	0	male	1	14	3	wall	0	right	1588	48
9	0	right	1	female	1	14	3	wall	0	right
10	0	right	0	male	1	14	3	wall	0	right	1879	41
11	0	right	1	female	1	14	3	wall	0	right
12	0	right	1	female	1	14	3	wall	0	right
13	0	right	1	female	1	14	3	wall	0	right
14	0	right	1	female	1	14	3	wall	0	right	1801	48
15	0	right	0	male	1	14	3	wall	0	right	1752	50
16	0	right	0	male	1	14	3	wall	0	right
17	0	right	1	female	1	14	3	wall	0	right	1676	48
17	0	right	1	female	1	14	3	wall	0	right	1712	51
17	0	right	1	female	1	14	3	wall	0	right	1754	50
18	0	right	0	male	1	14	3	wall	0	right	1822	48
18	0	right	0	male	1	14	3	wall	0	right	1789	48
19	0	right	0	male	1	14	3	wall	0	right	1603	51
20	0	right	0	male	1	14	3	wall	0	right
21	0	right	0	male	1	14	3	wall	0	right	1546	48
22	0	right	0	male	1	14	3	wall	0	right
23	0	right	1	female	1	14	3	wall	0	right	1587	49
23	0	right	1	female	1	14	3	wall	0	right	1703	52
24	0	right	1	female	1	14	3	wall	0	right
25	0	right	0	male	1	14	3	wall	0	right
27	1	left	0	male	1	14	3	wall	0	right	1678	47
27	1	left	0	male	1	14	3	wall	0	right	1734	48
28	1	left	0	male	1	14	3	wall	0	right
29	1	left	0	male	1	14	3	wall	0	right	1875	49
30	1	left	1	female	1	14	3	wall	0	right	1777	47
30	1	left	1	female	1	14	3	wall	0	right	1824	51
1	0	right	1	female	1	14	3	wall	1	left	1054	48
2	0	right	1	female	1	14	3	wall	1	left	1202	47
3	0	right	1	female	1	14	3	wall	1	left	1256	46
3	0	right	1	female	1	14	3	wall	1	left	1322	45
4	0	right	0	male	1	14	3	wall	1	left	1176	47
4	0	right	0	male	1	14	3	wall	1	left	1201	48
5	0	right	0	male	1	14	3	wall	1	left	1456	47
5	0	right	0	male	1	14	3	wall	1	left	1512	49
5	0	right	0	male	1	14	3	wall	1	left	1537	48
6	0	right	0	male	1	14	3	wall	1	left
7	0	right	1	female	1	14	3	wall	1	left	1562	47
8	0	right	0	male	1	14	3	wall	1	left	1704	46
9	0	right	1	female	1	14	3	wall	1	left
10	0	right	0	male	1	14	3	wall	1	left
11	0	right	1	female	1	14	3	wall	1	left
12	0	right	1	female	1	14	3	wall	1	left	1523	48
12	0	right	1	female	1	14	3	wall	1	left	1605	51
13	0	right	1	female	1	14	3	wall	1	left
14	0	right	1	female	1	14	3	wall	1	left
15	0	right	0	male	1	14	3	wall	1	left	1688	48
16	0	right	0	male	1	14	3	wall	1	left
17	0	right	1	female	1	14	3	wall	1	left	1821	46
17	0	right	1	female	1	14	3	wall	1	left	1799	47
17	0	right	1	female	1	14	3	wall	1	left	1805	47
18	0	right	0	male	1	14	3	wall	1	left
19	0	right	0	male	1	14	3	wall	1	left	1589	49
20	0	right	0	male	1	14	3	wall	1	left	1323	47
21	0	right	0	male	1	14	3	wall	1	left
22	0	right	0	male	1	14	3	wall	1	left
23	0	right	1	female	1	14	3	wall	1	left
24	0	right	1	female	1	14	3	wall	1	left
25	0	right	0	male	1	14	3	wall	1	left	1656	48
27	1	left	0	male	1	14	3	wall	1	left	1823	48
28	1	left	0	male	1	14	3	wall	1	left
29	1	left	0	male	1	14	3	wall	1	left
30	1	left	1	female	1	14	3	wall	1	left	1687	50
1	0	right	1	female	2	18	1	eye	0	right	1456	43
1	0	right	1	female	2	18	1	eye	0	right	1501	44
2	0	right	1	female	2	18	1	eye	0	right	1438	44
3	0	right	1	female	2	18	1	eye	0	right	1703	43
4	0	right	0	male	2	18	1	eye	0	right	1538	43
4	0	right	0	male	2	18	1	eye	0	right	1621	42
4	0	right	0	male	2	18	1	eye	0	right	1599	42
5	0	right	0	male	2	18	1	eye	0	right	1725	42
5	0	right	0	male	2	18	1	eye	0	right	1790	42
6	0	right	0	male	2	18	1	eye	0	right
7	0	right	1	female	2	18	1	eye	0	right	1732	42
7	0	right	1	female	2	18	1	eye	0	right	1698	43
7	0	right	1	female	2	18	1	eye	0	right	1701	44
8	0	right	0	male	2	18	1	eye	0	right	1759	43
8	0	right	0	male	2	18	1	eye	0	right	1802	42
9	0	right	1	female	2	18	1	eye	0	right	1792	44
9	0	right	1	female	2	18	1	eye	0	right	1802	42
10	0	right	0	male	2	18	1	eye	0	right	1745	44
10	0	right	0	male	2	18	1	eye	0	right	1703	45
11	0	right	1	female	2	18	1	eye	0	right	1789	42
11	0	right	1	female	2	18	1	eye	0	right	1802	42
12	0	right	1	female	2	18	1	eye	0	right	1798	44
13	0	right	1	female	2	18	1	eye	0	right	1788	43
14	0	right	1	female	2	18	1	eye	0	right	2123	45
14	0	right	1	female	2	18	1	eye	0	right	2032	46
15	0	right	0	male	2	18	1	eye	0	right	1856	44
15	0	right	0	male	2	18	1	eye	0	right	1919	46
16	0	right	0	male	2	18	1	eye	0	right	2563	45
16	0	right	0	male	2	18	1	eye	0	right	2688	44
17	0	right	1	female	2	18	1	eye	0	right
18	0	right	0	male	2	18	1	eye	0	right	1894	44
19	0	right	0	male	2	18	1	eye	0	right	1896	42
20	0	right	0	male	2	18	1	eye	0	right	1765	43
20	0	right	0	male	2	18	1	eye	0	right	1822	44
21	0	right	0	male	2	18	1	eye	0	right	1834	48
21	0	right	0	male	2	18	1	eye	0	right	1799	49
22	0	right	0	male	2	18	1	eye	0	right	2222	42
22	0	right	0	male	2	18	1	eye	0	right	2087	43
23	0	right	1	female	2	18	1	eye	0	right
24	0	right	1	female	2	18	1	eye	0	right
25	0	right	0	male	2	18	1	eye	0	right
27	1	left	0	male	2	18	1	eye	0	right	2256	42
28	1	left	0	male	2	18	1	eye	0	right
29	1	left	0	male	2	18	1	eye	0	right	2387	41
30	1	left	1	female	2	18	1	eye	0	right	2243	40
30	1	left	1	female	2	18	1	eye	0	right	2189	41
1	0	right	1	female	2	18	1	eye	1	left	1643	41
2	0	right	1	female	2	18	1	eye	1	left	1589	42
3	0	right	1	female	2	18	1	eye	1	left	1688	42
4	0	right	0	male	2	18	1	eye	1	left	2000	44
5	0	right	0	male	2	18	1	eye	1	left	1821	38
6	0	right	0	male	2	18	1	eye	1	left	1753	42
7	0	right	1	female	2	18	1	eye	1	left	1999	44
8	0	right	0	male	2	18	1	eye	1	left
9	0	right	1	female	2	18	1	eye	1	left	1954	42
10	0	right	0	male	2	18	1	eye	1	left	1823	43
11	0	right	1	female	2	18	1	eye	1	left	2122	40
12	0	right	1	female	2	18	1	eye	1	left
13	0	right	1	female	2	18	1	eye	1	left	1856	41
14	0	right	1	female	2	18	1	eye	1	left
15	0	right	0	male	2	18	1	eye	1	left
16	0	right	0	male	2	18	1	eye	1	left	3012	41
16	0	right	0	male	2	18	1	eye	1	left	2965	40
17	0	right	1	female	2	18	1	eye	1	left
18	0	right	0	male	2	18	1	eye	1	left	2358	42
19	0	right	0	male	2	18	1	eye	1	left	2213	44
19	0	right	0	male	2	18	1	eye	1	left
20	0	right	0	male	2	18	1	eye	1	left	2034	40
20	0	right	0	male	2	18	1	eye	1	left	2156	42
21	0	right	0	male	2	18	1	eye	1	left	2023	43
22	0	right	0	male	2	18	1	eye	1	left	2234	41
23	0	right	1	female	2	18	1	eye	1	left
24	0	right	1	female	2	18	1	eye	1	left
25	0	right	0	male	2	18	1	eye	1	left
27	1	left	0	male	2	18	1	eye	1	left	1932	44
27	1	left	0	male	2	18	1	eye	1	left	2011	44
28	1	left	0	male	2	18	1	eye	1	left
29	1	left	0	male	2	18	1	eye	1	left	2031	44
30	1	left	1	female	2	18	1	eye	1	left	1999	44
1	0	right	1	female	2	18	2	mouth	0	right	1211	44
2	0	right	1	female	2	18	2	mouth	0	right
3	0	right	1	female	2	18	2	mouth	0	right	1528	47
3	0	right	1	female	2	18	2	mouth	0	right	1378	48
4	0	right	0	male	2	18	2	mouth	0	right	1341	45
5	0	right	0	male	2	18	2	mouth	0	right	1478	46
6	0	right	0	male	2	18	2	mouth	0	right	1412	47
6	0	right	0	male	2	18	2	mouth	0	right	1444	48
7	0	right	1	female	2	18	2	mouth	0	right	1498	47
8	0	right	0	male	2	18	2	mouth	0	right
9	0	right	1	female	2	18	2	mouth	0	right	1654	47
9	0	right	1	female	2	18	2	mouth	0	right	1723	48
10	0	right	0	male	2	18	2	mouth	0	right
11	0	right	1	female	2	18	2	mouth	0	right
12	0	right	1	female	2	18	2	mouth	0	right
13	0	right	1	female	2	18	2	mouth	0	right	1687	48
13	0	right	1	female	2	18	2	mouth	0	right	1688	48
14	0	right	1	female	2	18	2	mouth	0	right
15	0	right	0	male	2	18	2	mouth	0	right	1563	48
15	0	right	0	male	2	18	2	mouth	0	right	1604	51
15	0	right	0	male	2	18	2	mouth	0	right	1659	51
15	0	right	0	male	2	18	2	mouth	0	right	1600	49
16	0	right	0	male	2	18	2	mouth	0	right	1843	49
17	0	right	1	female	2	18	2	mouth	0	right
18	0	right	0	male	2	18	2	mouth	0	right	1654	49
18	0	right	0	male	2	18	2	mouth	0	right	1734	48
18	0	right	0	male	2	18	2	mouth	0	right	1709	48
19	0	right	0	male	2	18	2	mouth	0	right
20	0	right	0	male	2	18	2	mouth	0	right	1321	46
20	0	right	0	male	2	18	2	mouth	0	right	1187	49
21	0	right	0	male	2	18	2	mouth	0	right	1654	50
22	0	right	0	male	2	18	2	mouth	0	right	2011	48
23	0	right	1	female	2	18	2	mouth	0	right	1654	47
24	0	right	1	female	2	18	2	mouth	0	right
25	0	right	0	male	2	18	2	mouth	0	right
27	1	left	0	male	2	18	2	mouth	0	right	1888	47
27	1	left	0	male	2	18	2	mouth	0	right	1778	47
28	1	left	0	male	2	18	2	mouth	0	right
29	1	left	0	male	2	18	2	mouth	0	right	1801	46
29	1	left	0	male	2	18	2	mouth	0	right	1787	46
29	1	left	0	male	2	18	2	mouth	0	right	1703	47
30	1	left	1	female	2	18	2	mouth	0	right	1787	46
1	0	right	1	female	2	18	2	mouth	1	left	1324	40
2	0	right	1	female	2	18	2	mouth	1	left	1546	41
2	0	right	1	female	2	18	2	mouth	1	left	1493	42
3	0	right	1	female	2	18	2	mouth	1	left	1789	48
4	0	right	0	male	2	18	2	mouth	1	left
5	0	right	0	male	2	18	2	mouth	1	left	1648	43
6	0	right	0	male	2	18	2	mouth	1	left
7	0	right	1	female	2	18	2	mouth	1	left	1532	48
8	0	right	0	male	2	18	2	mouth	1	left	1724	47
9	0	right	1	female	2	18	2	mouth	1	left
10	0	right	0	male	2	18	2	mouth	1	left
11	0	right	1	female	2	18	2	mouth	1	left	1703	48
12	0	right	1	female	2	18	2	mouth	1	left
13	0	right	1	female	2	18	2	mouth	1	left
14	0	right	1	female	2	18	2	mouth	1	left	2012	45
15	0	right	0	male	2	18	2	mouth	1	left
16	0	right	0	male	2	18	2	mouth	1	left	2145	45
16	0	right	0	male	2	18	2	mouth	1	left	2017	44
17	0	right	1	female	2	18	2	mouth	1	left	1832	47
18	0	right	0	male	2	18	2	mouth	1	left
19	0	right	0	male	2	18	2	mouth	1	left
20	0	right	0	male	2	18	2	mouth	1	left
21	0	right	0	male	2	18	2	mouth	1	left	1666	47
21	0	right	0	male	2	18	2	mouth	1	left	1700	48
22	0	right	0	male	2	18	2	mouth	1	left	2105	45
23	0	right	1	female	2	18	2	mouth	1	left	1768	44
24	0	right	1	female	2	18	2	mouth	1	left
25	0	right	0	male	2	18	2	mouth	1	left	1643	47
27	1	left	0	male	2	18	2	mouth	1	left	1659	48
28	1	left	0	male	2	18	2	mouth	1	left	1765	49
28	1	left	0	male	2	18	2	mouth	1	left	1683	48
29	1	left	0	male	2	18	2	mouth	1	left	1567	51
29	1	left	0	male	2	18	2	mouth	1	left	1643	48
30	1	left	1	female	2	18	2	mouth	1	left	1567	48
1	0	right	1	female	2	18	3	wall	0	right	1069	50
2	0	right	1	female	2	18	3	wall	0	right	1189	48
2	0	right	1	female	2	18	3	wall	0	right	1089	51
3	0	right	1	female	2	18	3	wall	0	right	1404	46
4	0	right	0	male	2	18	3	wall	0	right	1223	49
5	0	right	0	male	2	18	3	wall	0	right	1456	48
6	0	right	0	male	2	18	3	wall	0	right
7	0	right	1	female	2	18	3	wall	0	right	1458	50
7	0	right	1	female	2	18	3	wall	0	right	1573	51
7	0	right	1	female	2	18	3	wall	0	right	1512	50
8	0	right	0	male	2	18	3	wall	0	right	1688	46
9	0	right	1	female	2	18	3	wall	0	right	1654	47
10	0	right	0	male	2	18	3	wall	0	right
11	0	right	1	female	2	18	3	wall	0	right	1588	48
12	0	right	1	female	2	18	3	wall	0	right	1476	50
12	0	right	1	female	2	18	3	wall	0	right	1505	49
13	0	right	1	female	2	18	3	wall	0	right	1634	47
14	0	right	1	female	2	18	3	wall	0	right
15	0	right	0	male	2	18	3	wall	0	right
16	0	right	0	male	2	18	3	wall	0	right	1800	51
17	0	right	1	female	2	18	3	wall	0	right
18	0	right	0	male	2	18	3	wall	0	right
19	0	right	0	male	2	18	3	wall	0	right	1723	50
19	0	right	0	male	2	18	3	wall	0	right	1812	51
19	0	right	0	male	2	18	3	wall	0	right	1799	50
20	0	right	0	male	2	18	3	wall	0	right	1456	49
21	0	right	0	male	2	18	3	wall	0	right	1622	47
21	0	right	0	male	2	18	3	wall	0	right	1589	48
22	0	right	0	male	2	18	3	wall	0	right	1675	49
23	0	right	1	female	2	18	3	wall	0	right
24	0	right	1	female	2	18	3	wall	0	right	1812	47
25	0	right	0	male	2	18	3	wall	0	right
27	1	left	0	male	2	18	3	wall	0	right
28	1	left	0	male	2	18	3	wall	0	right	1754	48
28	1	left	0	male	2	18	3	wall	0	right	1675	50
29	1	left	0	male	2	18	3	wall	0	right	1765	50
30	1	left	1	female	2	18	3	wall	0	right
1	0	right	1	female	2	18	3	wall	1	left	1100	49
1	0	right	1	female	2	18	3	wall	1	left	1088	48
2	0	right	1	female	2	18	3	wall	1	left
3	0	right	1	female	2	18	3	wall	1	left
4	0	right	0	male	2	18	3	wall	1	left	1212	48
5	0	right	0	male	2	18	3	wall	1	left
6	0	right	0	male	2	18	3	wall	1	left
7	0	right	1	female	2	18	3	wall	1	left
8	0	right	0	male	2	18	3	wall	1	left	1543	49
9	0	right	1	female	2	18	3	wall	1	left	1666	48
9	0	right	1	female	2	18	3	wall	1	left	1573	47
10	0	right	0	male	2	18	3	wall	1	left	1543	47
11	0	right	1	female	2	18	3	wall	1	left
12	0	right	1	female	2	18	3	wall	1	left
13	0	right	1	female	2	18	3	wall	1	left	1589	48
14	0	right	1	female	2	18	3	wall	1	left
15	0	right	0	male	2	18	3	wall	1	left
16	0	right	0	male	2	18	3	wall	1	left	1765	48
17	0	right	1	female	2	18	3	wall	1	left
18	0	right	0	male	2	18	3	wall	1	left	1777	47
18	0	right	0	male	2	18	3	wall	1	left	1801	46
19	0	right	0	male	2	18	3	wall	1	left	1563	52
19	0	right	0	male	2	18	3	wall	1	left	1687	48
20	0	right	0	male	2	18	3	wall	1	left	1567	46
21	0	right	0	male	2	18	3	wall	1	left	1456	52
22	0	right	0	male	2	18	3	wall	1	left
23	0	right	1	female	2	18	3	wall	1	left
24	0	right	1	female	2	18	3	wall	1	left	1673	49
25	0	right	0	male	2	18	3	wall	1	left	1722	48
27	1	left	0	male	2	18	3	wall	1	left	1657	49
28	1	left	0	male	2	18	3	wall	1	left	1546	48
29	1	left	0	male	2	18	3	wall	1	left	1678	48
30	1	left	1	female	2	18	3	wall	1	left
1	0	right	1	female	3	22	1	eye	0	right	1588	42
1	0	right	1	female	3	22	1	eye	0	right	1499	43
1	0	right	1	female	3	22	1	eye	0	right	1512	44
2	0	right	1	female	3	22	1	eye	0	right	1657	44
2	0	right	1	female	3	22	1	eye	0	right	1604	43
3	0	right	1	female	3	22	1	eye	0	right	1697	44
3	0	right	1	female	3	22	1	eye	0	right	1705	42
4	0	right	0	male	3	22	1	eye	0	right	1722	42
4	0	right	0	male	3	22	1	eye	0	right	1784	42
5	0	right	0	male	3	22	1	eye	0	right	1786	42
5	0	right	0	male	3	22	1	eye	0	right	1796	43
6	0	right	0	male	3	22	1	eye	0	right	1681	46
6	0	right	0	male	3	22	1	eye	0	right	1701	44
7	0	right	1	female	3	22	1	eye	0	right
8	0	right	0	male	3	22	1	eye	0	right
9	0	right	1	female	3	22	1	eye	0	right	1789	45
10	0	right	0	male	3	22	1	eye	0	right	1788	43
10	0	right	0	male	3	22	1	eye	0	right	1802	45
10	0	right	0	male	3	22	1	eye	0	right	1765	43
11	0	right	1	female	3	22	1	eye	0	right	1812	44
12	0	right	1	female	3	22	1	eye	0	right
13	0	right	1	female	3	22	1	eye	0	right	1800	44
14	0	right	1	female	3	22	1	eye	0	right	2134	44
14	0	right	1	female	3	22	1	eye	0	right	2221	43
14	0	right	1	female	3	22	1	eye	0	right	2265	41
15	0	right	0	male	3	22	1	eye	0	right
16	0	right	0	male	3	22	1	eye	0	right	3021	43
17	0	right	1	female	3	22	1	eye	0	right	2786	45
17	0	right	1	female	3	22	1	eye	0	right	2913	43
18	0	right	0	male	3	22	1	eye	0	right	2964	40
19	0	right	0	male	3	22	1	eye	0	right	2012	41
19	0	right	0	male	3	22	1	eye	0	right	1986	43
20	0	right	0	male	3	22	1	eye	0	right	2012	45
21	0	right	0	male	3	22	1	eye	0	right	2088	45
21	0	right	0	male	3	22	1	eye	0	right	1999	44
21	0	right	0	male	3	22	1	eye	0	right	2112	44
22	0	right	0	male	3	22	1	eye	0	right
23	0	right	1	female	3	22	1	eye	0	right	1934	43
23	0	right	1	female	3	22	1	eye	0	right	2134	43
23	0	right	1	female	3	22	1	eye	0	right	2185	46
24	0	right	1	female	3	22	1	eye	0	right	2187	44
24	0	right	1	female	3	22	1	eye	0	right	2231	44
25	0	right	0	male	3	22	1	eye	0	right	1857	44
27	1	left	0	male	3	22	1	eye	0	right
28	1	left	0	male	3	22	1	eye	0	right	2445	43
28	1	left	0	male	3	22	1	eye	0	right	2368	41
29	1	left	0	male	3	22	1	eye	0	right	2287	40
29	1	left	0	male	3	22	1	eye	0	right	2189	38
29	1	left	0	male	3	22	1	eye	0	right	2456	43
30	1	left	1	female	3	22	1	eye	0	right	2209	42
1	0	right	1	female	3	22	1	eye	1	left
2	0	right	1	female	3	22	1	eye	1	left
3	0	right	1	female	3	22	1	eye	1	left	1812	43
4	0	right	0	male	3	22	1	eye	1	left	1823	40
5	0	right	0	male	3	22	1	eye	1	left	2112	41
6	0	right	0	male	3	22	1	eye	1	left	1852	42
6	0	right	0	male	3	22	1	eye	1	left	2023	41
7	0	right	1	female	3	22	1	eye	1	left	1802	41
8	0	right	0	male	3	22	1	eye	1	left	1987	40
9	0	right	1	female	3	22	1	eye	1	left	1891	42
10	0	right	0	male	3	22	1	eye	1	left
11	0	right	1	female	3	22	1	eye	1	left	1901	41
12	0	right	1	female	3	22	1	eye	1	left	1934	40
13	0	right	1	female	3	22	1	eye	1	left	1902	40
14	0	right	1	female	3	22	1	eye	1	left
15	0	right	0	male	3	22	1	eye	1	left	2245	42
15	0	right	0	male	3	22	1	eye	1	left	2875	43
16	0	right	0	male	3	22	1	eye	1	left
17	0	right	1	female	3	22	1	eye	1	left	3321	42
18	0	right	0	male	3	22	1	eye	1	left	3122	41
19	0	right	0	male	3	22	1	eye	1	left	2141	40
19	0	right	0	male	3	22	1	eye	1	left	2234	39
19	0	right	0	male	3	22	1	eye	1	left	2183	42
20	0	right	0	male	3	22	1	eye	1	left	2528	41
21	0	right	0	male	3	22	1	eye	1	left	2345	41
21	0	right	0	male	3	22	1	eye	1	left	2089	40
21	0	right	0	male	3	22	1	eye	1	left	2256	44
22	0	right	0	male	3	22	1	eye	1	left	2356	42
23	0	right	1	female	3	22	1	eye	1	left	2546	40
24	0	right	1	female	3	22	1	eye	1	left	2422	41
25	0	right	0	male	3	22	1	eye	1	left	2231	42
27	1	left	0	male	3	22	1	eye	1	left	1897	45
28	1	left	0	male	3	22	1	eye	1	left	1976	45
29	1	left	0	male	3	22	1	eye	1	left	2033	45
29	1	left	0	male	3	22	1	eye	1	left	2111	44
30	1	left	1	female	3	22	1	eye	1	left	2188	44
1	0	right	1	female	3	22	2	mouth	0	right	1176	45
1	0	right	1	female	3	22	2	mouth	0	right	1189	43
1	0	right	1	female	3	22	2	mouth	0	right	1229	43
2	0	right	1	female	3	22	2	mouth	0	right	1356	45
2	0	right	1	female	3	22	2	mouth	0	right	1401	45
2	0	right	1	female	3	22	2	mouth	0	right	1341	44
3	0	right	1	female	3	22	2	mouth	0	right
4	0	right	0	male	3	22	2	mouth	0	right	1376	49
4	0	right	0	male	3	22	2	mouth	0	right	1401	48
5	0	right	0	male	3	22	2	mouth	0	right	1543	47
5	0	right	0	male	3	22	2	mouth	0	right	1621	46
6	0	right	0	male	3	22	2	mouth	0	right	1476	48
7	0	right	1	female	3	22	2	mouth	0	right	1531	48
8	0	right	0	male	3	22	2	mouth	0	right	1701	48
8	0	right	0	male	3	22	2	mouth	0	right	1666	48
9	0	right	1	female	3	22	2	mouth	0	right	1688	47
10	0	right	0	male	3	22	2	mouth	0	right	1721	46
10	0	right	0	male	3	22	2	mouth	0	right	1654	48
11	0	right	1	female	3	22	2	mouth	0	right	1538	48
11	0	right	1	female	3	22	2	mouth	0	right	1643	47
11	0	right	1	female	3	22	2	mouth	0	right	1668	49
11	0	right	1	female	3	22	2	mouth	0	right	1659	50
12	0	right	1	female	3	22	2	mouth	0	right	1538	48
13	0	right	1	female	3	22	2	mouth	0	right	1589	47
14	0	right	1	female	3	22	2	mouth	0	right	1987	50
14	0	right	1	female	3	22	2	mouth	0	right	1876	48
14	0	right	1	female	3	22	2	mouth	0	right	1903	48
15	0	right	0	male	3	22	2	mouth	0	right
16	0	right	0	male	3	22	2	mouth	0	right
17	0	right	1	female	3	22	2	mouth	0	right	1788	49
18	0	right	0	male	3	22	2	mouth	0	right	1756	50
18	0	right	0	male	3	22	2	mouth	0	right	1688	48
19	0	right	0	male	3	22	2	mouth	0	right	1658	48
20	0	right	0	male	3	22	2	mouth	0	right	1341	48
20	0	right	0	male	3	22	2	mouth	0	right	1256	48
21	0	right	0	male	3	22	2	mouth	0	right	1567	47
22	0	right	0	male	3	22	2	mouth	0	right	1888	49
23	0	right	1	female	3	22	2	mouth	0	right
24	0	right	1	female	3	22	2	mouth	0	right	1765	55
25	0	right	0	male	3	22	2	mouth	0	right	1588	49
27	1	left	0	male	3	22	2	mouth	0	right	1779	48
28	1	left	0	male	3	22	2	mouth	0	right	1987	45
28	1	left	0	male	3	22	2	mouth	0	right	1888	45
29	1	left	0	male	3	22	2	mouth	0	right	1789	44
29	1	left	0	male	3	22	2	mouth	0	right	2011	48
30	1	left	1	female	3	22	2	mouth	0	right	1569	45
30	1	left	1	female	3	22	2	mouth	0	right	1776	44
1	0	right	1	female	3	22	2	mouth	1	left	1423	37
2	0	right	1	female	3	22	2	mouth	1	left
3	0	right	1	female	3	22	2	mouth	1	left
4	0	right	0	male	3	22	2	mouth	1	left	1567	49
5	0	right	0	male	3	22	2	mouth	1	left	1732	42
6	0	right	0	male	3	22	2	mouth	1	left	1512	46
7	0	right	1	female	3	22	2	mouth	1	left	1556	47
7	0	right	1	female	3	22	2	mouth	1	left	1600	47
8	0	right	0	male	3	22	2	mouth	1	left	1576	47
9	0	right	1	female	3	22	2	mouth	1	left
10	0	right	0	male	3	22	2	mouth	1	left	1800	48
10	0	right	0	male	3	22	2	mouth	1	left	1768	46
11	0	right	1	female	3	22	2	mouth	1	left	1798	48
12	0	right	1	female	3	22	2	mouth	1	left
13	0	right	1	female	3	22	2	mouth	1	left	1765	46
14	0	right	1	female	3	22	2	mouth	1	left	1887	50
15	0	right	0	male	3	22	2	mouth	1	left
16	0	right	0	male	3	22	2	mouth	1	left
17	0	right	1	female	3	22	2	mouth	1	left	2000	47
18	0	right	0	male	3	22	2	mouth	1	left	1854	46
18	0	right	0	male	3	22	2	mouth	1	left	1803	47
19	0	right	0	male	3	22	2	mouth	1	left	1721	51
20	0	right	0	male	3	22	2	mouth	1	left	1567	45
20	0	right	0	male	3	22	2	mouth	1	left	1676	44
21	0	right	0	male	3	22	2	mouth	1	left	1604	47
22	0	right	0	male	3	22	2	mouth	1	left
23	0	right	1	female	3	22	2	mouth	1	left	1854	47
24	0	right	1	female	3	22	2	mouth	1	left	1867	46
25	0	right	0	male	3	22	2	mouth	1	left
27	1	left	0	male	3	22	2	mouth	1	left	1674	47
28	1	left	0	male	3	22	2	mouth	1	left	1657	48
29	1	left	0	male	3	22	2	mouth	1	left	1677	50
29	1	left	0	male	3	22	2	mouth	1	left	1565	49
29	1	left	0	male	3	22	2	mouth	1	left	1704	51
29	1	left	0	male	3	22	2	mouth	1	left	1658	48
30	1	left	1	female	3	22	2	mouth	1	left
1	0	right	1	female	3	22	3	wall	0	right	1112	48
2	0	right	1	female	3	22	3	wall	0	right	1306	48
3	0	right	1	female	3	22	3	wall	0	right	1378	48
3	0	right	1	female	3	22	3	wall	0	right	1423	48
4	0	right	0	male	3	22	3	wall	0	right	1105	51
4	0	right	0	male	3	22	3	wall	0	right	1178	49
5	0	right	0	male	3	22	3	wall	0	right	1356	52
6	0	right	0	male	3	22	3	wall	0	right	1412	47
7	0	right	1	female	3	22	3	wall	0	right
8	0	right	0	male	3	22	3	wall	0	right
9	0	right	1	female	3	22	3	wall	0	right	1745	46
9	0	right	1	female	3	22	3	wall	0	right	1777	47
10	0	right	0	male	3	22	3	wall	0	right	1478	48
11	0	right	1	female	3	22	3	wall	0	right	1601	50
12	0	right	1	female	3	22	3	wall	0	right	1601	51
13	0	right	1	female	3	22	3	wall	0	right
14	0	right	1	female	3	22	3	wall	0	right
15	0	right	0	male	3	22	3	wall	0	right
16	0	right	0	male	3	22	3	wall	0	right	1786	50
17	0	right	1	female	3	22	3	wall	0	right	1743	49
18	0	right	0	male	3	22	3	wall	0	right
19	0	right	0	male	3	22	3	wall	0	right	1555	52
20	0	right	0	male	3	22	3	wall	0	right	1444	50
21	0	right	0	male	3	22	3	wall	0	right	1388	50
22	0	right	0	male	3	22	3	wall	0	right	1733	44
23	0	right	1	female	3	22	3	wall	0	right
24	0	right	1	female	3	22	3	wall	0	right	1754	49
25	0	right	0	male	3	22	3	wall	0	right
27	1	left	0	male	3	22	3	wall	0	right
28	1	left	0	male	3	22	3	wall	0	right
29	1	left	0	male	3	22	3	wall	0	right
30	1	left	1	female	3	22	3	wall	0	right
1	0	right	1	female	3	22	3	wall	1	left	1067	47
2	0	right	1	female	3	22	3	wall	1	left	1295	49
3	0	right	1	female	3	22	3	wall	1	left
3	0	right	1	female	3	22	3	wall	1	left
4	0	right	0	male	3	22	3	wall	1	left	1098	50
4	0	right	0	male	3	22	3	wall	1	left	1111	48
5	0	right	0	male	3	22	3	wall	1	left	1453	51
6	0	right	0	male	3	22	3	wall	1	left	1404	48
7	0	right	1	female	3	22	3	wall	1	left
8	0	right	0	male	3	22	3	wall	1	left
9	0	right	1	female	3	22	3	wall	1	left	1578	48
10	0	right	0	male	3	22	3	wall	1	left
11	0	right	1	female	3	22	3	wall	1	left
12	0	right	1	female	3	22	3	wall	1	left	1654	53
13	0	right	1	female	3	22	3	wall	1	left	1567	48
14	0	right	1	female	3	22	3	wall	1	left	1854	47
15	0	right	0	male	3	22	3	wall	1	left	1781	49
16	0	right	0	male	3	22	3	wall	1	left	1901	48
16	0	right	0	male	3	22	3	wall	1	left	2001	47
17	0	right	1	female	3	22	3	wall	1	left	1812	47
18	0	right	0	male	3	22	3	wall	1	left
19	0	right	0	male	3	22	3	wall	1	left
20	0	right	0	male	3	22	3	wall	1	left
21	0	right	0	male	3	22	3	wall	1	left	1402	48
22	0	right	0	male	3	22	3	wall	1	left
23	0	right	1	female	3	22	3	wall	1	left	1648	50
24	0	right	1	female	3	22	3	wall	1	left
25	0	right	0	male	3	22	3	wall	1	left	1631	50
27	1	left	0	male	3	22	3	wall	1	left	1588	50
27	1	left	0	male	3	22	3	wall	1	left	1723	48
28	1	left	0	male	3	22	3	wall	1	left
29	1	left	0	male	3	22	3	wall	1	left
30	1	left	1	female	3	22	3	wall	1	left	1843	50
25	0	right	0	male			1	eye	1	left
24	0	right	1	female			2	mouth	1	left
25	0	right	0	male			2	mouth	1	left
27	1	left	0	male			3	wall	1	left
